# Supplementary material for: Atypically diffuse functional connectivity between caudate nuclei and cerebral cortex in autism
Source: Behav Brain Funct. 2006 Oct 16;2:34. doi: 10.1186/1744-9081-2-34 (PMC1635430; doi:10.1186/1744-9081-2-34)
Supplement: Additional File 1 — fc caudate tables. The fcMRI data provided in this Excel file represent the regions of connectivity for each group (Autism and Control) referenced in the manuscript. The results detailed in Table 1 provide the regions of connectivity first for the full-sample, and then for the right-handed sub-sample found for the bilateral seed volume. Tables 2 and 3 detail the regions of connectivity seen in the full-sample for the left and right caudate seed volumes, respectively. [file 1744-9081-2-34-S1.xls]

## Sheet: Sheet1
Table 1. Functional Connectivity Clusters for bilateral caudate seed (p<.05; corrected) *
Control Group										Autism group								Control group > Autism group								Autism group > Control group
			Volume	Peak		Stereotactic Coodinates					Volume	Peak		Stereotactic Coodinates					Volume	Peak		Stereotactic Coodinates					Volume	Peak		Stereotactic Coodinates
	Anatomical Location		(µl)	(t)	x	y	z			Anatomical Location	(µl)	(t)	x	y	z			Anatomical Location	(µl)	(t)	x	y	z			Anatomical Location	(µl)	(t)	x	y	z
Frontal									Frontal								Frontal								Frontal
	LEFT	L Cingulate (24)	128	11.5	-3	-3	42																			L Medial Frontal (9)	712	5.3	-9	47	26
	RIGHT	R Medial Frontal (8)	344	20.8	11	33	38			R Superior Frontal (8)	1064	20.9	17	33	44			R Superior Frontal (10)	792	5.1	21	61	16			R Frontal Operculum/Insula (13)	944	5.8	31	15	14
		R Medial Frontal (8)	680	32.7	9	33	38			R Middle Frontal (8)	1088	32.7	19	25	40											R Middle Frontal (46/10)	720	6	17	47	16
		R Insula (13) *	376	31.4	45	-33	18			R Middle Frontal (9)	496	32.7	37	13	26											R Medial Frontal (9)	440	16.7	15	43	20
Premotor									Premotor								Premotor								Premotor
	LEFT	L Precentral (6)	152	12.9	-61	-3	32																			L Premotor (6)	456	4.8	-7	-25	74
		L Medial Frontal (6)	152	12.9	-5	-9	50
		L Middle Frontal (6)	128	12	-35	9	48
	RIGHT	R Medial Frontal (6)	464	22.3	13	-13	68																			R Premotor (6)	344	4	49	5	12
Pericentral									Pericentral								Pericentral								Pericentral
	LEFT																									L Postcentral (1)	480	7.6	-63	-23	46
	RIGHT	R Precentral (4)	544	32.7	21	-19	52
										R Paracentral (5)	128	17	15	-33	52
																										R Postcentral (2)	760	4.6	61	-21	34
																										R Postcentral (43)	720	4.4	53	-15	20
																										R Postcentral (3)	360	6.2	65	-17	36
Parietal									Parietal								Parietal								Parietal
	LEFT	L Cingulate (31)	240	16.7	-13	-25	40			L Precuneus (31)	440	14.9	-15	-41	36											B Cingulate (23)	1288	5.9	-1	-55	12
		L Inferior Parietal (40)	184	16.1	-37	-57	46			L Inferior Parietal (39)	192	17	-43	-51	32											L Cingulate (29)	552	4.9	-3	-57	10
		L Precuneus (7)	1208	32.7	-21	-65	28																			L Cingulate (31)	360	8.3	-19	-39	38
		L Cingulate (31)	704	30	-17	-31	42
		L Superior Parietal (7)	488	26.9	-33	-57	46
	RIGHT	R Inferior Parietal (40)	360	16	29	-31	46			R Precuneus (7)	1016	14.4	15	-39	50
		R Precuneus (7)	208	19	27	-53	50			R Cingulate (30)	352	13.8	3	-49	18											R Cingulate (30)	1104	5	13	-53	6
		R Cingulate (32)	120	12.3	9	17	34			R Precuneus (7)	2760	32.7	13	-47	40
		R Inferior Parietal (40)	416	17.1	35	-35	40			R Precuneus (7)	456	24.2	5	-57	60
Temporal									Temporal								Temporal								Temporal
	LEFT	L Superior Temporal (22)	680	24.6	-51	-15	-2
	RIGHT	R Superior Temporal (22)	168	19.9	47	-33	10
		R Superior Temporal (42)	152	17.1	47	-33	20
		R Parahippocampal (34)	4096	32.7	21	1	-10
		R Parahippocampal (19)	704	32.7	13	-47	-4
		R Middle Temporal (37)	336	27	47	-43	-6
		R Parahippocampal (30)	296	32.7	13	-31	-4
Occipital									Occipital								Occipital								Occipital
	LEFT	L Superior Occipital (19)	136	11.1	-23	-75	34																			L Cuneus (18)	728	4.7	-19	-75	14
		L Cuneus (17)	312	23.3	-17	-91	6
		L Middle Occipital (19)	288	17.5	-29	-61	6
	RIGHT									R Striate (17)	216	14.7	5	-83	8
Subcortical									Subcortical								Subcortical								Subcortical
	LEFT	L Putamen	616	32.7	-23	5	8			L Thalamus	144	32.7	-17	-29	4
	RIGHT	R Thalamus	304	28.7	7	-19	0			R Pulvinar	160	12.7	13	-7	8
* Effects for right-handed subsamples are indicated in italics. Note that cluster sizes for full-sample and subsample analyses are not directly comparable because lowered height thresholds needed to be used in the subsample analyses. See Methods for details.
Table 2. Functional Connectivity Clusters for left caudate seed (p<.05; corrected)
Control Group										Autism group								Control group > Autism group								Autism group > Control group
			Volume	Peak		Stereotactic Coodinates					Volume	Peak		Stereotactic Coodinates					Volume	Peak		Stereotactic Coodinates					Volume	Peak		Stereotactic Coodinates
	Anatomical Location		(µl)	(t)	x	y	z			Anatomical Location	(µl)	(t)	x	y	z			Anatomical Location	(µl)	(t)	x	y	z			Anatomical Location	(µl)	(t)	x	y	z
Frontal									Frontal								Frontal								Frontal
	LEFT	L Middle Frontal (10)	232	11.7	-29	49	20			L Medial Frontal (32)	112	13.4	-11	21	34											L Middle Frontal (9/10)	792	6	-35	45	24
		L Inferior Frontal (44)	152	17.1	-51	13	26
	RIGHT	R Inferior Frontal (45)	320	12.5	41	11	18			R Middle Frontal (9)	280	15.4	41	19	38			R Superior Frontal (10)	720	5.3	23	61	14			R Middle Frontal (9/10)	352	4.5	19	47	14
Premotor									Premotor								Premotor								Premotor
	LEFT	L Middle Frontal (6)	136	10.5	-33	7	50			L Medial Frontal (6)	736	19.3	-17	-17	54											L Precentral (6)	424	5	-9	-25	76
Pericentral									Pericentral								Pericentral								Pericentral
	LEFT	L Precentral (4)	144	14.6	-55	-3	28																			L Postcentral (3)	872	4.4	-55	-19	30
	RIGHT																									R Postcentral (43)	440	4.2	51	-15	20
																										R Precentral (4)	384	4.6	65	-19	38
Parietal									Parietal								Parietal								Parietal
	LEFT	L Cingulate (31)	152	12.1	-9	-25	40			L Precuneus (7)	168	12.2	-17	-43	48
										L Cingulate (31)	144	11.8	-15	-37	30
	RIGHT	R Superior Parietal (7)	184	11.7	25	-61	48			R Precuneus (7)	624	24.2	11	-47	44
										R Precuneus (7)	416	14.5	5	-67	52
										R Precuneus (7)	256	15.9	43	-29	36
Temporal									Temporal								Temporal								Temporal
	LEFT									L Sup.Temporal/Insula (22)	160	22.2	-41	-11	-4
										L Superior Temporal (22)	128	11.5	-57	-3	4
Occipital									Occipital								Occipital								Occipital
	LEFT																									L Striate (17)	1640	5.2	-13	-77	10
Subcortical									Subcortical								Subcortical								Subcortical
	LEFT									L Globus Pallidus	256	15.9	-19	-19	-2
	RIGHT									R Pulvinar	864	16.4	1	-25	10
										R Putamen	120	20.4	21	19	0
Table 3. Functional Connectivity Clusters for right caudate seed (p<.05; corrected)
Control Group										Autism group								Control group > Autism group								Autism group > Control group
			Volume	Peak		Stereotactic Coodinates					Volume	Peak		Stereotactic Coodinates					Volume	Peak		Stereotactic Coodinates					Volume	Peak		Stereotactic Coodinates
	Anatomical Location		(µl)	(t)	x	y	z			Anatomical Location	(µl)	(t)	x	y	z			Anatomical Location	(µl)	(t)	x	y	z			Anatomical Location	(µl)	(t)	x	y	z
Frontal									Frontal								Frontal								Frontal
	LEFT	L Cingulate (24)	1184	22	-3	-3	42																			L Medial Frontal (9)	472	3.9	-11	47	30
		L Cingulate (32)	160	12.3	-1	39	-2
	RIGHT	R Medial Frontal (8)	176	20.7	9	33	38			R Cingulate (32)	120	11.6	17	31	14											R Anterior Insula	864	5.2	27	19	12
		R Cingulate (32)	152	15.8	19	31	16			R Medial Frontal (8)	112	11.8	17	29	42
		R Medial Frontal (32)	120	11.7	9	17	34
Premotor									Premotor								Premotor								Premotor
	LEFT	L Middle Frontal (6)	168	11.5	-35	7	48
		L Medial Frontal (6)	136	17	-1	-1	54
Pericentral									Pericentral								Pericentral								Pericentral
	LEFT									L Precentral (4)	168	14.4	-27	-21	18
	RIGHT	R Precentral (4)	208	16.2	33	-25	60
Parietal									Parietal								Parietal								Parietal
	LEFT	L Precuneus (31)	1136	24	-3	-55	36																			L Cingulate (30)	560	5.7	-3	-57	12
		L Parieto-occipital sulcus (18)	608	20.6	-21	-67	28
	RIGHT	R Parieto-occipital sulcus (31)	472	17.4	15	-57	18
		R Superior Parietal (7)	296	14.2	27	-43	46
										R Precuneus (23)	184	14.5	5	-59	18
Temporal									Temporal								Temporal								Temporal
	LEFT																	L Middle Temporal (21)	528	4.2	-51	-47	4
																		R Parahippocampal (28)	360	4.7	35	-1	-20
	RIGHT	R Middle Temporal (21)	136	15.8	57	-49	2
		R Cingulate (23)	128	12.3	7	-35	18
Occipital									Occipital								Occipital								Occipital
	LEFT																	L Cuneus (18)	504	4.3	-7	-93	16
																		L Middle Occipital (19)	456	4.2	-47	-65	10
	RIGHT	R Lingual (19)	152	17.7	13	-47	-2											R Lingual (19)	744	7.4	11	-51	-2
Subcortical									Subcortical								Subcortical								Subcortical
	LEFT	L Lentiform Nucleus	512	32.7	-21	3	12			L Pulvinar	304	11.2	-9	-27	10
																		L Hypothalamus	448	5.2	-5	-7	-12
